# Supplementary material for: DNA Damage Response Is Involved in the Developmental Toxicity of Mebendazole in Zebrafish Retina
Source: Front Pharmacol. 2016 Mar 14;7:57. doi: 10.3389/fphar.2016.00057 (PMC4789406; doi:10.3389/fphar.2016.00057)
Supplement: Table S1 — Genes dysregulated in zebrafish exposed to 0.3 μM MBZ. (S1-1) 12 h exposure; (S1-2) 24 h exposure; (S1-3) 36 h exposure. [file Table1.XLSX]

## Sheet: 12h
Table S1-1 Genes dysregulated in zebrafish exposed to 0.3 µM MBZ for 12 h
probename	log(MBZ/BBC)	FDR	Dr gene symbol	Entrez ID	Hs gene symbol	Uniprot ID
A_15_P201766	0.491289	0.0463	si:dkey-145p14.5	449857	ANKRD50	Q9ULJ7
A_15_P208606	0.616734	0.0403	aqp9a	606660	AQP9	Q9NP32
A_15_P161096	0.742782	0.025	atp2a1	260440	ATP2A1	Q8N3X5
A_15_P160246	-0.791857	0.0967	LOC794026	794026	CAMK1	Q3KPF6
A_15_P176121	0.69323	0.0028	casp8	58022	CASP8	Q9UQ81
A_15_P193336	0.729009	0.0004	ccng1	171473	CCNG1	Q96L32
A_15_P574867	0.757791	0.0136	ckmb	794752	CKM	Q96QL9
A_15_P161316	0.52677	0.1118	cntn2	30726	CNTN2	Q68DA2
A_15_P208311	0.602742	0.0304	cpa2	445052	CPA2	Q9UCF1
A_15_P139641	0.517024	0.0442	ctbp2l	548605	CTBP2	Q9H2T8
A_15_P100578	0.679784	0.0074	cyp1a	140634	CYP1A1	Q5J9B1
A_15_P102569	-0.724039	0.0875	extl3	493783	EXTL3	Q68CZ0
A_15_P103127	-0.587923	0.08	fads2	140615	FADS2	Q9Y3X4
A_15_P203431	0.404031	0.1747	fermt2	553051	FERMT2	Q96AC1
A_15_P379825	1.29748	0	fos	394198	FOS	Q76MZ0
A_15_P174571	0.592254	0.0668	foxred2	767722	FOXRED2	Q9H6M8
A_15_P397515	0.455018	0.0959	zgc:113984	573997	HIST1H3A	Q93081
A_15_P105258	0.503451	0.0681	hsp70l	560210	HSPA1L	Q9UQM1
A_15_P152186	0.53446	0.0833	jph2	553333	JPH2	Q9UJN4
A_15_P101236	0.449007	0.0888	jun	335916	JUN	Q96G93
A_15_P117825	0.496002	0.0457	lyrm1	436779	LYRM1	O43325
A_15_P173131	0.383276	0.1436	matn1	403023	MATN1	Q8WVV1
A_15_P188516	0.437547	0.1352	mb	393558	MB	Q8WVH6
A_15_P118884	0.752492	0.0004	mdm2	30637	MDM2	Q9UMT8
A_15_P108747	0.50121	0.1084	mkrn2	170783	MKRN2	Q9NRY1
A_15_P121217	0.410015	0.1885	mmp2	337179	MMP2	Q9UCJ8
A_15_P155771	0.571046	0.1089	wu:fd14a01	100008376	MYH4	Q9Y623
A_15_P115480	0.803971	0.0135	smyhc1	321552	MYH7	Q9UMM8
A_15_P176701	0.733962	0.0209	mylz3	58143	MYL1	Q6IBD5
A_15_P262196	0.521955	0.1273	myl10	550569	MYL10	Q9BUA6
A_15_P111685	0.434455	0.1574	pak7	405898	PAK7	Q9ULF6
A_15_P104438	0.435522	0.1171	parp3	335495	PARP3	Q9Y6F1
A_15_P105042	0.688762	0.0027	phlda3	368779	PHLDA3	Q9Y5J5
A_15_P118741	0.790272	0.0005	rspo1	436625	RSPO1	Q8N7L5
A_15_P115051	0.583038	0.0702	slc35a5	368418	SLC35A5	Q9NWM9
A_15_P205866	0.610039	0.0102	slc7a7	641560	SLC7A7	Q9UM01
A_15_P151886	0.477988	0.0812	sult4a1	678517	SULT4A1	Q9BR01
A_15_P115653	0.698752	0.0373	tnnt3b	100003572	TNNT3	Q86TH6
A_15_P131466	1.08127	0	tp53	30590	TP53	Q9UQ61
A_15_P104929	-0.597714	0.1858	vangl2	245949	VANGL2	Q9ULK5
A_15_P197391	0.716245	0.0019	vrk2	394145	VRK2	Q99987
A_15_P109860	0.760008	0.0205	tpma	30324
A_15_P163756	1.02127	0.0006	pvalb2	58028
A_15_P111858	0.839476	0.0098	actn3a	58037
A_15_P104998	-0.742024	0.1112	sb:cb25	321045
A_15_P103468	0.466966	0.1838	ldb3b	334100
A_15_P570942	0.508023	0.0379	wu:fj62d01	336300
A_15_P117254	1.10199	0.0004	pvalb4	337731
A_15_P119478	0.355806	0.1877	egr2a	368241
A_15_P209311	0.493545	0.1273	tigarb	393160
A_15_P106696	0.877509	0.0005	pvalb1	402805
A_15_P107281	0.555227	0.0417	prkar2ab	405894
A_15_P140876	1.015	0	ctsl.1	436641
A_15_P109335	0.511974	0.1217	zgc:103625	447931
A_15_P107796	0.611456	0.0997	zgc:101560	449825
A_15_P190350	0.448795	0.1083	pcdh2g20	554067
A_15_P206556	0.470198	0.1113	tnfb	554167
A_15_P207111	0.615793	0.0151	cmklr1	557341
A_15_P140886	0.436268	0.1503	si:dkey-183c2.4	561237
A_15_P184831	0.508226	0.1173	si:dkey-7c18.24	562950
A_15_P195266	0.444455	0.1099	si:ch211-219a15.3	563077
A_15_P137566	0.380286	0.1631	zgc:171566	563836
A_15_P260281	0.41045	0.1357	zgc:165603	571425
A_15_P171376	0.531768	0.0971	zgc:109965	619266
A_15_P193791	1.75873	0	bbc3	751763
A_15_P171751	0.451541	0.0945	hs3st3b1a	767708
A_15_P170121	0.623024	0.0851	ftr54	799511
A_15_P157606	0.47228	0.1283	LOC100004079	100004079
A_15_P119156	0.507008	0.057	si:dkey-27i16.2	100005903
A_15_P113516	0.450485	0.1611	pcp4l1	100008021
A_15_P159276	0.4728	0.0694	si:ch211-127b11.1	100034640
A_15_P100533	-0.877526	0.13	zgc:152648
A_15_P152966	-0.734803	0.08	si:dkey-207j16.1
A_15_P166461	-0.665432	0.0883	LOC561790
A_15_P177461	-0.537424	0.1792	LOC563713
A_15_P176051	0.378734	0.1953	hmbox1
A_15_P171421	0.383718	0.1272	zgc:92354
A_15_P195861	0.397255	0.1871	zgc:165628
A_15_P101805	0.400538	0.1278	slc25a25
A_15_P105787	0.403486	0.1751	foxo5
A_15_P225021	0.404794	0.1921	si:dkey-19f23.2
A_15_P179241	0.407733	0.1603	zgc:103624
A_15_P104529	0.407951	0.1768	LOC555852
A_15_P555477	0.413052	0.1299	zgc:136474
A_15_P202316	0.413269	0.1565	LOC557467
A_15_P103916	0.416948	0.1322	wu:fc06d01
A_15_P109228	0.424277	0.1481	zgc:111821
A_15_P372860	0.425782	0.1043	wu:fd13h10
A_15_P282591	0.437973	0.1948	zgc:153444
A_15_P210516	0.448267	0.0836	zgc:55492
A_15_P195291	0.450485	0.1095	zgc:92647
A_15_P199686	0.458277	0.1181	LOC100004251
A_15_P202856	0.465295	0.0942	ifit2
A_15_P102785	0.468531	0.1089	zgc:101050
A_15_P120228	0.470511	0.1581	zgc:86892
A_15_P103704	0.481506	0.1246	LOC567617
A_15_P117758	0.490467	0.1172	junb
A_15_P310536	0.496207	0.1076	LOC567267
A_15_P174926	0.507008	0.1711	zgc:158664
A_15_P108824	0.517024	0.1371	stnnc
A_15_P135631	0.521252	0.0373	LOC100004581
A_15_P148406	0.540027	0.0286	DKEY-238O13.4
A_15_P202046	0.546759	0.0347	LOC571584
A_15_P303071	0.583038	0.0451	LOC570082
A_15_P208441	0.587749	0.0128	hmox1
A_15_P195611	0.60027	0.0399	gnb3l
A_15_P193931	0.609471	0.0702	tnnc
A_15_P107477	0.616264	0.0702	hspc049l
A_15_P398105	0.61946	0.0541	LOC556575
A_15_P145416	0.640991	0.0671	LOC798751
A_15_P118617	0.652509	0.0252	zgc:92723
A_15_P166496	0.65828	0.008	LOC557511
A_15_P176401	0.662023	0.0275	zgc:56085
A_15_P140136	0.664028	0.0553	myl2
A_15_P392575	0.669027	0.0038	LOC100004940
A_15_P104176	0.679244	0.0284	zgc:154027
A_15_P510237	0.69323	0.036	mylz2
A_15_P119215	0.694747	0.0234	calb2
A_15_P142571	0.699285	0.0386	sc:d136
A_15_P201416	0.704518	0.0098	DKEY-57A22.15
A_15_P194281	0.724999	0.0019	zgc:136871
A_15_P130226	0.742782	0.0026	col10a1
A_15_P107336	0.74528	0.0248	zgc:77231
A_15_P113115	0.761541	0.0375	zgc:103639
A_15_P151326	0.787265	0.0076	pkm2b
A_15_P116197	0.795767	0.0006	gadd45al
A_15_P145996	0.895535	0.0008	LOC558956
A_15_P148271	0.904272	0.0008	zgc:136764
A_15_P205876	0.923263	0.0009	zgc:123272
A_15_P187636	0.941782	0	LOC558079

## Sheet: 24h
Table S1-2 Genes dysregulated in zebrafish exposed to 0.3 µM MBZ for 24 h
probename	log(MBZ/BBC)	FDR	Dr gene symbol	Entrez ID	Hs gene symbol	Uniprot ID
A_15_P203776	0.520749	0.1075	adcy2a	563724	ADCY2	Q9UPU2
A_15_P111514	0.572211	0.0738	agt	322485	AGT	Q96F91
A_15_P201766	0.504468	0.1192	si:dkey-145p14.5	449857	ANKRD50	Q9ULJ7
A_15_P107601	1.30673	0	atf3	393939	ATF3	Q8WYM6
A_15_P176121	0.792522	0.0061	casp8	58022	CASP8	Q9UQ81
A_15_P468145	1.09153	0	ccng1	171473	CCNG1	Q96L32
A_15_P109979	0.517729	0.1135	zgc:64051	393342	CD53	Q5U0D6
A_15_P114101	0.638769	0.0385	crygn1	493629	CRYGN	Q8WXF5
A_15_P115439	0.528471	0.1041	ctsc	368704	CTSC	Q8WYA8
A_15_P100578	0.961031	0.0064	cyp1a	140634	CYP1A1	Q5J9B1
A_15_P196166	0.401521	0.0797	dnase1l3l	436676	DNASE1L3	Q59F48
A_15_P108853	0.678523	0.0149	dusp2	445057	DUSP2	Q8WXV0
A_15_P103127	-0.616171	0.13	fads2	140615	FADS2	Q9Y3X4
A_15_P259161	0.518233	0.104	zgc:158292	100004879	FILIP1L	Q8N6Z0
A_15_P379825	0.982218	0	fos	394198	FOS	Q76MZ0
A_15_P105481	0.491699	0.1403	gsg1l	664746	GSG1L	Q8TB81
A_15_P120533	0.523963	0.1067	gtpbp1l	402863	GTPBP1	Q9Y2S8
A_15_P168866	0.475292	0.1074	zgc:113984	573997	HIST1H3A	Q93081
A_15_P179531	0.52677	0.1623	zgc:173587	100126107	HIST2H2BE	Q9UE88
A_15_P486255	0.502738	0.1314	htatip2	64605	HTATIP2	Q9BUP3
A_15_P101236	0.734482	0.0067	jun	335916	JUN	Q96G93
A_15_P276486	0.664483	0.0216	klhl31	407079	KLHL31	Q9H511
A_15_P103740	1.11577	0	lgals9l1	337597	LGALS9	Q9NQ58
A_15_P208596	0.261952	0.1519	lgsn	567024	LGSN	Q9NYJ0
A_15_P148681	0.949273	0.0005	mdm2	30637	MDM2	Q9UMT8
A_15_P121217	0.529471	0.104	mmp2	337179	MMP2	Q9UCJ8
A_15_P171951	-0.848921	0.1143	myl7	30592	MYL7	Q01449
A_15_P103228	1.27352	0.185	ndufs1	493605	NDUFS1	Q9P1A0
A_15_P270561	-0.685942	0.1379	nos2b	563654	NOS2	Q9UM94
A_15_P104438	0.549718	0.0838	parp3	335495	PARP3	Q9Y6F1
A_15_P105042	0.751978	0.0081	phlda3	368779	PHLDA3	Q9Y5J5
A_15_P175921	0.666757	0.0181	plek	393814	PLEK	Q8WV81
A_15_P101818	-0.582728	0.1759	pomca	353221	POMC	Q9UD40
A_15_P111072	0.450274	0.195	ptpn6	335573	PTPN6	Q9UK67
A_15_P110222	0.469782	0.1402	pvalb6	402806	PVALB	Q5R3Q9
A_15_P119598	0.493955	0.1222	rasl11b	393109	RASL11B	Q9BPW5
A_15_P115534	0.437015	0.198	rpe65a	393724	RPE65	Q5T9U3
A_15_P101288	0.74123	0.0061	rrad	327396	RRAD	Q96F39
A_15_P118741	0.910272	0.0015	rspo1	436625	RSPO1	Q8N7L5
A_15_P100245	0.552279	0.0705	zgc:174379	569379	SCCPDH	Q9Y363
A_15_P205866	0.915024	0.0005	slc7a7	641560	SLC7A7	Q9UM01
A_15_P142917	-0.838306	0.1339	smg1	569810	SMG1	Q96RW3
A_15_P101990	-0.548776	0.1874	sox9a	60641	SOX9	Q53Y80
A_15_P151886	0.452701	0.1706	sult4a1	678517	SULT4A1	Q9BR01
A_15_P105302	0.549226	0.0806	thnsl2	641568	THNSL2	Q9NV54
A_15_P134831	1.00403	0	tp53	30590	TP53	Q9UQ61
A_15_P146846	0.830255	0.0021	LOC559490	559490	TPPP3	Q9Y6H0
A_15_P171866	-0.54372	0.1979	zgc:100864	445134	TSTA3	Q9UDG7
A_15_P109179	0.894527	0.0012	vrk2	394145	VRK2	Q99987
A_15_P114909	0.552475	0.1965	zfand5b	393923	ZFAND5	O76080
A_15_P211366	0.591775	0.045	nccrp1	30078
A_15_P131831	-0.753409	0.1136	cmlc1	64671
A_15_P169516	0.444031	0.1755	f7i	282671
A_15_P119798	0.661294	0.0443	gnrh2	353222
A_15_P103192	0.480265	0.1895	foxi1	353313
A_15_P341645	0.603027	0.0491	plp1b	368234
A_15_P114362	0.4755	0.1554	zgc:55413	406830
A_15_P140876	1.02027	0	ctsl.1	436641
A_15_P130341	-0.585973	0.1843	irx4b	474318
A_15_P375160	-0.586189	0.1808	atoh1b	493915
A_15_P164116	0.485221	0.1896	zgc:112531	550441
A_15_P165341	0.458277	0.1912	rnaset2l	553485
A_15_P206556	0.550704	0.0803	tnfb	554167
A_15_P139901	0.644225	0.0379	hspb15	555589
A_15_P139638	0.708496	0.0142	zgc:152670	557059
A_15_P207111	0.748289	0.013	cmklr1	557341
A_15_P184826	0.443288	0.1571	si:dkey-7c18.24	562950
A_15_P195266	0.444773	0.1651	si:ch211-219a15.3	563077
A_15_P130576	-0.95316	0.125	ncam3	566122
A_15_P192126	0.544485	0.0792	si:dkey-5n18.1	570444
A_15_P172711	0.258941	0.1326	ahrra	641291
A_15_P111401	0.42975	0.1644	zgc:153154	751701
A_15_P193791	1.42449	0	bbc3	751763
A_15_P107722	0.977976	0.0019	zgc:154040	767688
A_15_P162981	0.636543	0.0389	zgc:153911	768172
A_15_P176191	0.532267	0.1195	si:dkey-10p5.7	100001623
A_15_P119404	0.554245	0.0835	zgc:172053	100002541
A_15_P119156	0.77197	0.0063	si:dkey-27i16.2	100005903
A_15_P170221	0.381726	0.1733	zgc:158766	100009641
A_15_P176481	0.459012	0.1971	zgc:162608	100037332
A_15_P201996	0.609282	0.0372	zgc:171497	100141355
A_15_P194786	-1.58684	0.1	fam125ba
A_15_P178461	-0.886566	0.0867	zgc:152732
A_15_P310906	-0.719519	0.123	LOC100147976
A_15_P172651	-0.628608	0.1246	nefl
A_15_P110622	-0.616835	0.1521	tpm4
A_15_P192466	-0.609332	0.1948	tnnt2
A_15_P164601	0.216238	0.1689	zgc:110028
A_15_P145941	0.34153	0.1794	LOC556018
A_15_P177701	0.359971	0.1577	lenepl
A_15_P145394	0.360196	0.1573	LOC556578
A_15_P160271	0.408277	0.174	zgc:171923
A_15_P142571	0.432959	0.0939	sc:d136
A_15_P121382	0.436801	0.1986	zgc:55580
A_15_P115034	0.441802	0.1982	LOC569547
A_15_P161371	0.442015	0.1576	zgc:103638
A_15_P367370	0.447738	0.1905	zgc:112522
A_15_P104529	0.449746	0.1902	LOC555852
A_15_P296836	0.451752	0.1712	LOC567200
A_15_P207901	0.454702	0.1976	zgc:136987
A_15_P195506	0.460271	0.1983	fabp1b
A_15_P112758	0.465295	0.1915	zgc:171636
A_15_P412155	0.466236	0.1631	LOC100005748
A_15_P208441	0.47228	0.1769	hmox1
A_15_P194606	0.476226	0.1499	dvr1
A_15_P136336	0.476745	0.1397	si:dkey-18e5.1
A_15_P173101	0.477263	0.1243	LOC100001008
A_15_P152341	0.482952	0.1678	si:ch211-147d7.2
A_15_P142246	0.490262	0.1323	si:ch211-250m6.1
A_15_P200296	0.492212	0.1669	si:ch211-209p5.2
A_15_P108948	0.494467	0.1178	zgc:101791
A_15_P141236	0.499272	0.1035	lrit1
A_15_P213161	0.510456	0.1221	zgc:153663
A_15_P210306	0.510759	0.1038	zgc:154065
A_15_P153766	0.518535	0.1138	zgc:112012
A_15_P284006	0.521252	0.1061	tip39
A_15_P179241	0.527471	0.0938	zgc:103624
A_15_P552982	0.527771	0.1677	LOC100004850
A_15_P317551	0.528971	0.1251	zgc:136263
A_15_P118780	0.549028	0.0785	zgc:110124
A_15_P115732	0.550014	0.0793	krml2.2
A_15_P135631	0.554245	0.0791	LOC100004581
A_15_P109678	0.563256	0.0645	zgc:109977
A_15_P143206	0.568227	0.0792	zgc:162495
A_15_P141546	0.572793	0.0542	zgc:153444
A_15_P159256	0.586212	0.0453	LOC799612
A_15_P112590	0.588709	0.0625	zgc:64101
A_15_P113606	0.595217	0.0542	krml2
A_15_P256701	0.602742	0.0497	LOC568428
A_15_P108842	0.607011	0.0379	zgc:92192
A_15_P118533	0.659011	0.026	si:dkey-52k20.7
A_15_P206041	0.66029	0.0216	lgals1l3
A_15_P106540	0.696261	0.0435	zgc:100843
A_15_P198961	0.698752	0.011	rbp1b
A_15_P201416	0.708761	0.0447	DKEY-57A22.15
A_15_P170141	0.721766	0.0175	zgc:101733
A_15_P119303	0.732226	0.0079	irf11
A_15_P155546	0.733788	0.1402	zgc:110234
A_15_P202046	0.739503	0.007	LOC571584
A_15_P176291	0.757962	0.0064	zgc:110152
A_15_P187636	0.763751	0.0057	LOC558079
A_15_P195291	0.794769	0.0058	zgc:92647
A_15_P194281	0.827494	0.0036	zgc:136871
A_15_P108985	0.864255	0.19	fbln4
A_15_P392575	0.918234	0.0008	LOC100004940
A_15_P116197	1.05651	0	gadd45al
A_15_P205876	1.05998	0	zgc:123272
A_15_P145446	1.08828	0	clec10a
A_15_P109961	1.27477	0	zgc:112054
A_15_P144016	1.862	0.1401	wu:fi75f03

## Sheet: 36h
Table S1-3 Genes dysregulated in zebrafish exposed to 0.3 µM MBZ for 36 h
probename	log(MBZ/BBC)	FDR	Dr gene symbol	Entrez ID	Hs gene symbol	Uniprot ID
A_15_P201766	0.695727	0.0842	si:dkey-145p14.5	449857	ANKRD50	Q9ULJ7
A_15_P107762	-0.876466	0.0267	ankrd9	492328	ANKRD9	Q96BM1
A_15_P103666	0.447949	0.1925	anxa3a	447893	ANXA3	Q6LET2
A_15_P209436	0.53446	0.1165	arrdc2	335206	ARRDC2	Q8WYG6
A_15_P107601	2.29425	0	atf3	393939	ATF3	Q8WYM6
A_15_P112498	0.531768	0.1163	baiap2l1a	387261	BAIAP2L1	Q9Y2M8
A_15_P170981	0.521252	0.142	si:dkey-184p18.2	768134	C18orf21	Q9BXW2
A_15_P111776	0.480265	0.1807	zgc:110340	541345	C8orf4	Q9NR00
A_15_P206431	-1.49248	0.001	zgc:101716	492784	C8orf76	Q96K31
A_15_P145431	0.527471	0.145	ca4a	555196	CA4	Q6FHI7
A_15_P207811	-0.58316	0.166	casp7	553634	CASP7	Q96BA0
A_15_P176121	0.575796	0.0862	casp8	58022	CASP8	Q9UQ81
A_15_P468145	0.953973	0.002	ccng1	171473	CCNG1	Q96L32
A_15_P109979	0.546759	0.1002	zgc:64051	393342	CD53	Q5U0D6
A_15_P577552	0.490775	0.1756	cebpd	140817	CEBPD	Q504X4
A_15_P135526	0.550211	0.0922	cga	402987	CGA	Q96QJ4
A_15_P109612	0.692963	0.0384	cldna	81580	CLDN4	Q75L80
A_15_P108365	0.454492	0.1842	cldne	81584	CLDN6	P56747
A_15_P103863	0.787516	0.0134	clu	393775	CLU	Q8IWM0
A_15_P208311	0.427713	0.0592	cpa2	445052	CPA2	Q9UCF1
A_15_P111733	-0.840888	0.0395	cryaa	100000769	CRYAA	Q71V83
A_15_P273166	-0.826489	0.0343	cryba2a	415139	CRYBA2	Q9Y562
A_15_P175256	-0.784632	0.0611	cryba4	553178	CRYBA4	Q6ICE4
A_15_P114366	-0.670015	0.1096	crybb1	114418	CRYBB1	P53674
A_15_P189841	-0.61352	0.0775	crybb2	553182	CRYBB2	Q9UCM8
A_15_P152021	-0.708632	0.0572	crygn2	445034	CRYGN	Q8WXF5
A_15_P112144	0.821465	0.0169	gh1	407639	CSHL1	Q14406
A_15_P106865	0.474462	0.1847	ctbs	553763	CTBS	Q8TC97
A_15_P115439	0.489543	0.1627	ctsc	368704	CTSC	Q8WYA8
A_15_P131751	0.663481	0.1259	cyp1a	140634	CYP1A1	Q5J9B1
A_15_P176516	0.633478	0.0588	dapp1	550386	DAPP1	Q9UN19
A_15_P196166	-1.46275	0.0014	dnase1l3l	436676	DNASE1L3	Q59F48
A_15_P108853	0.561986	0.0892	dusp2	445057	DUSP2	Q8WXV0
A_15_P207311	0.77273	0.1287	efhc1	393942	EFHC1	Q9NVW6
A_15_P530467	0.652968	0.0414	elovl1a	449816	ELOVL1	Q9Y396
A_15_P265881	0.521252	0.124	LOC566587	566587	ERRFI1	Q9UJM3
A_15_P115685	0.715278	0.0361	fabp7b	407736	FABP7	Q9H047
A_15_P112508	-0.667263	0.0943	fam46c	327154	FAM46C	Q9NXK0
A_15_P117894	-0.230567	0.1307	fga	378986	FGA	Q9UCH2
A_15_P259161	0.950468	0.002	zgc:158292	100004879	FILIP1L	Q8N6Z0
A_15_P141001	1.15724	0.0006	fos	394198	FOS	Q76MZ0
A_15_P148876	0.584289	0.1725	glra1	30676	GLRA1	Q6LC95
A_15_P166611	0.176961	0.1714	gspt1	445485	GSPT1	Q96GF2
A_15_P113391	-0.562772	0.1941	gc3	140426	GUCY2D	Q6LEA7
A_15_P195511	-0.427789	0.0908	hao1	402827	HAO1	Q9Y3I7
A_15_P102462	-0.971714	0.0119	hao2	393455	HAO2	Q9UJS6
A_15_P106583	-0.527408	0.1509	hbbe3	30596	HBE1	Q6FH44
A_15_P112698	0.485015	0.1837	heyl	335134	HEYL	Q9NQ87
A_15_P175581	0.631523	0.107	zgc:165555	100004395	HIST2H4B	Q6NWP7
A_15_P100981	0.34551	0.1992	mhc1uba	30757	HLA-B	Q9Y4H9
A_15_P194561	0.524766	0.1669	hoxb2a	30338	HOXB2	Q14548
A_15_P114336	-0.5041	0.1693	igf1	114433	IGF1	Q9NP10
A_15_P120827	0.634036	0.1199	ing2	436721	ING2	Q9H160
A_15_P108548	-0.711937	0.0703	inhbaa	30072	INHBA	Q9HBP0
A_15_P197406	0.597031	0.0762	inpp5f	570007	INPP5F	Q9Y2H2
A_15_P115750	-0.584025	0.1776	zgc:153738	558115	IQCA1	Q9H680
A_15_P102474	0.82073	0.0074	irf9	403013	IRF9	Q00978
A_15_P140746	-0.905629	0.0045	irx4a	402999	IRX4	Q9UHR2
A_15_P101236	0.952259	0.0021	jun	335916	JUN	Q96G93
A_15_P206641	-0.648146	0.0888	kat2b	563942	KAT2B	Q92831
A_15_P110188	-1.20656	0.0033	lctla	437008	LCTL	Q6UWM7
A_15_P103740	1.38399	0	lgals9l1	337597	LGALS9	Q9NQ58
A_15_P208596	-1.30722	0.0022	lgsn	567024	LGSN	Q9NYJ0
A_15_P204921	-0.867752	0.0279	lim2.5	541395	LIM2	Q9HAR5
A_15_P188516	0.555522	0.1237	mb	393558	MB	Q8WVH6
A_15_P148681	0.864731	0.0036	mdm2	30637	MDM2	Q9UMT8
A_15_P269961	0.646992	0.0864	mgst2	723997	MGST2	Q99735
A_15_P108747	0.490981	0.1982	mkrn2	170783	MKRN2	Q9NRY1
A_15_P156591	0.619272	0.0863	msrb2	405857	MSRB2	Q9Y5W6
A_15_P200426	-0.78687	0.0275	mxd4	559531	MXD4	Q9H7H9
A_15_P152006	-0.820362	0.0377	mybpc1	492356	MYBPC1	Q8N3R4
A_15_P178891	-0.602307	0.134	myhb	100002040	MYH4	Q9Y623
A_15_P169379	0.487486	0.1989	ngb	100000711	NGB	Q9NPG2
A_15_P182191	0.537743	0.1078	npy	30281	NPY	P01303
A_15_P104438	0.598746	0.0594	parp3	335495	PARP3	Q9Y6F1
A_15_P200256	0.520548	0.1852	pax5	60636	PAX5	Q9BXX4
A_15_P115734	-0.576476	0.1589	pddc1	100148360	PDDC1	Q8NB37
A_15_P105042	0.49375	0.1631	phlda3	368779	PHLDA3	Q9Y5J5
A_15_P120883	0.502534	0.1527	pla1a	334017	PLA1A	Q9UPD2
A_15_P142091	-0.557667	0.0886	pou4f2	402816	POU4F2	Q14987
A_15_P187791	0.725785	0.0856	ppl	449936	PPL	Q14C98
A_15_P105883	-0.513749	0.1556	prdm1a	323473	PRDM1	Q86WM7
A_15_P131276	0.467488	0.1753	prdm5	432371	PRDM5	Q9NQX1
A_15_P108524	0.579952	0.0857	prph	30259	PRPH	Q8N577
A_15_P109120	0.642748	0.0424	zgc:123295	641564	PRSS48	Q7RTY5
A_15_P173351	0.708496	0.0196	ptgs2b	559020	PTGS2	Q9NNY7
A_15_P208711	-0.579922	0.1641	zgc:153788	751627	RAB43	Q86YS6
A_15_P194111	-0.498586	0.1635	rorb	567943	RORB	Q92753
A_15_P101288	0.965249	0.0021	rrad	327396	RRAD	Q96F39
A_15_P118741	0.811964	0.0059	rspo1	436625	RSPO1	Q8N7L5
A_15_P120746	0.550211	0.1076	LOC569184	569184	SAT2	Q96F10
A_15_P119155	0.496207	0.1587	sepp1a	352931	SEPP1	Q6PJF9
A_15_P106113	0.453965	0.1622	slc13a2	406537	SLC13A2	Q4VAR9
A_15_P104912	0.762221	0.0145	slc16a9a	795588	SLC16A9	Q9UFH8
A_15_P195121	0.620023	0.1598	slc22a18	559752	SLC22A18	Q96BI1
A_15_P205866	0.80925	0.0078	slc7a7	641560	SLC7A7	Q9UM01
A_15_P197531	-0.540149	0.1737	sncga	550229	SNCG	Q96P61
A_15_P119415	0.883777	0.0081	socs3a	335409	SOCS3	Q6FI39
A_15_P493887	0.577538	0.091	stat3	30767	STAT3	Q9BXH2
A_15_P107437	0.561497	0.0976	synpr	558290	SYNPR	Q8TBG9
A_15_P107361	0.524966	0.1325	tac1	555634	TAC1	Q9Y494
A_15_P204506	-1.11279	0.0018	tg	567631	TG	Q9UNY3
A_15_P193046	-0.547088	0.1298	thrb	30607	THRB	Q9UD41
A_15_P105384	0.596458	0.0664	tlcd1	450051	TLCD1	Q96CP7
A_15_P109599	-0.584458	0.1628	tmem192	797335	TMEM192	Q8N928
A_15_P579427	0.574731	0.1664	zgc:91908	431726	TMEM30B	Q3MIR4
A_15_P141306	0.603502	0.0854	tmem45b	402977	TMEM45B	Q96B21
A_15_P264716	0.498251	0.153	tmprss13a	559754	TMPRSS13	Q9BYE2
A_15_P131466	1.22799	0.0007	tp53	30590	TP53	Q9UQ61
A_15_P146846	0.880019	0.0024	LOC559490	559490	TPPP3	Q9Y6H0
A_15_P116632	0.733528	0.0286	tshb	353223	TSHB	Q16163
A_15_P201986	-0.753653	0.0667	ttna	317731	TTN	Q9Y6L9
A_15_P206701	0.387032	0.1329	ush1c	564412	USH1C	Q9Y6N9
A_15_P116783	0.526269	0.139	vamp8	327007	VAMP8	Q9BV40
A_15_P119279	0.483983	0.1839	vip	795653	VIP	Q96QK3
A_15_P109179	0.603976	0.0593	vrk2	394145	VRK2	Q99987
A_15_P171586	-0.542668	0.1835	znf750	550483	ZNF750	Q9H899
A_15_P211366	0.519039	0.1329	nccrp1	30078
A_15_P209836	-0.646564	0.0823	dlc	30120
A_15_P106129	0.696973	0.0414	epd	30199
A_15_P205211	1.00547	0.1118	ek1	30311
A_15_P172406	0.554049	0.126	gch2	64263
A_15_P194306	0.518737	0.0965	cldnj	81589
A_15_P151686	0.623773	0.0571	trh	266721
A_15_P109603	0.498455	0.1682	cyp3c1	324340
A_15_P519737	0.556993	0.1073	wu:fd58b11	326022
A_15_P119366	-0.96663	0.0106	cnot3b	327627
A_15_P120995	-0.670934	0.0948	fn1b	334613
A_15_P597527	-1.1269	0.0028	wu:fj06e11	335372
A_15_P198851	0.573471	0.1077	adcyap1b	335625
A_15_P570942	0.551787	0.0982	wu:fj62d01	336300
A_15_P211846	-1.29548	0.0007	rpl10	336712
A_15_P599432	0.472488	0.1916	wu:fj68b05	337455
A_15_P115546	-0.391569	0.1492	arntl1b	352935
A_15_P132616	0.705226	0.0365	gnrh2	353222
A_15_P109688	0.480782	0.1804	anxa1b	353358
A_15_P407150	-0.497771	0.1881	wu:fb98b04	386976
A_15_P101031	0.507008	0.1332	zgc:64022	393336
A_15_P108764	0.574247	0.0861	stx11b.1	393836
A_15_P175721	0.734222	0.0192	zgc:123068	403118
A_15_P105561	-0.706747	0.0533	grem1a	405778
A_15_P104502	0.507211	0.1296	per1b	406204
A_15_P182186	-0.487217	0.194	nfe2l3	406512
A_15_P140876	1.01478	0.0019	ctsl.1	436641
A_15_P195606	-0.647016	0.1389	lim2.4	436680
A_15_P112599	-0.923031	0.0157	lim2.3	436860
A_15_P181871	0.552475	0.1085	s100s	445481
A_15_P111718	0.594262	0.092	zgc:92161	447817
A_15_P110965	0.689746	0.035	ms4a17a.5	447890
A_15_P112965	0.360196	0.1083	kng1	449808
A_15_P130341	-1.31186	0	irx4b	474318
A_15_P119024	-1.30686	0.0018	crygm3	493631
A_15_P168711	0.822771	0.0275	zgc:113142	503524
A_15_P170956	0.486457	0.1817	zgc:113337	503741
A_15_P105206	-0.77967	0.0278	cx23	541419
A_15_P140701	0.520246	0.1394	zgc:112437	550468
A_15_P578177	0.637749	0.0553	zgc:111983	550501
A_15_P160856	0.653243	0.0508	zgc:110182	550535
A_15_P141026	-1.13606	0.0043	crygm2a	553177
A_15_P119710	-0.899426	0.0369	LOC553381	553381
A_15_P195156	0.794769	0.0135	smtlb	553408
A_15_P121298	-0.874084	0.0153	zgc:136220	553474
A_15_P150101	-0.086967	0.0671	apoea	553587
A_15_P151746	-0.628608	0.0796	zgc:110425	553782
A_15_P119272	-0.755844	0.0513	crygm2b	553954
A_15_P106040	0.119024	0.165	c9	554141
A_15_P206556	0.625738	0.0509	tnfb	554167
A_15_P151726	0.549226	0.0984	zgc:100868	554458
A_15_P139901	1.03422	0.0014	hspb15	555589
A_15_P138511	0.5007	0.1835	hnrnpm	555643
A_15_P141916	-0.96044	0.0084	zgc:162952	555791
A_15_P207111	0.561008	0.098	cmklr1	557341
A_15_P468660	-0.675535	0.0609	si:ch211-250g4.3	557772
A_15_P443140	0.516217	0.1314	zgc:174888	558116
A_15_P184826	0.887759	0.0087	si:dkey-7c18.24	562950
A_15_P173766	0.484293	0.183	uts1	563732
A_15_P137566	0.784253	0.0803	zgc:171566	563836
A_15_P203986	0.789771	0.0128	nppcl	563937
A_15_P310311	0.616546	0.0831	LOC565454	565454
A_15_P193096	0.621712	0.0588	otomp	565818
A_15_P141111	0.808756	0.0195	agpat9l	567414
A_15_P172151	-1.00839	0.0022	zgc:162595	569005
A_15_P131306	-0.874878	0.0281	prdm1b	569677
A_15_P192126	0.660472	0.0413	si:dkey-5n18.1	570444
A_15_P262476	-0.632405	0.165	si:ch211-14c7.2	571950
A_15_P181191	-0.70228	0.0271	zgc:158291	572084
A_15_P172711	-0.741783	0.0433	ahrra	641291
A_15_P209666	0.0117819	0.1921	zgc:123103	641325
A_15_P111401	0.753519	0.0138	zgc:153154	751701
A_15_P193791	1.26027	0.0009	bbc3	751763
A_15_P108257	0.572502	0.0865	zgc:153258	767638
A_15_P162981	1.01849	0.0016	zgc:153911	768172
A_15_P108837	0.504468	0.18	zgc:154054	777616
A_15_P150276	0.0289934	0.1919	zgc:158580	791136
A_15_P111327	-0.851261	0.0282	he2	792176
A_15_P202446	-0.659495	0.1123	LOC796202	796202
A_15_P113842	-0.607353	0.0573	hmx1	797503
A_15_P144206	0.489954	0.1682	wu:fb66f03	100000085
A_15_P112691	0.498761	0.1596	glula	100000775
A_15_P119967	0.50121	0.1613	stard10	100001416
A_15_P134446	-1.1386	0.0059	ttnb	100001684
A_15_P133931	-0.769551	0.0345	LOC100003669	100003669
A_15_P412705	0.595026	0.0726	zgc:194629	100004339
A_15_P148361	0.51924	0.1594	sh3gl1a	100005753
A_15_P119156	0.53446	0.1083	si:dkey-27i16.2	100005903
A_15_P148981	0.67428	0.0463	zgc:163121	100038790
A_15_P159774	0.78576	0.0127	ms4a17a.4	100124612
A_15_P113011	0.633478	0.0573	s100a11	100307070
A_15_P458110	-0.511485	0.167	tmem176l.4	100331729
A_15_P282586	0.468531	0.1997	zgc:153444
A_15_P173896	0.477781	0.1979	DKEY-204H11.5
A_15_P111392	-0.800124	0.1953	wu:fd49h06
A_15_P206546	-0.212066	0.1948	si:ch211-219i10.1
A_15_P176411	0.473008	0.1919	CH73-266O15.2
A_15_P112732	0.486972	0.1919	zgc:64214
A_15_P275731	-0.487824	0.1868	DKEY-79C1.2
A_15_P107761	0.479541	0.1847	creb3l3
A_15_P104463	0.473735	0.1839	zgc:92247
A_15_P198776	0.507719	0.1839	DKEY-265A7.2
A_15_P110145	0.477988	0.1836	zgc:77123
A_15_P172356	0.479541	0.1836	spi1l
A_15_P157431	-0.556181	0.1802	LOC100002543
A_15_P162796	-0.538681	0.1794	zgc:92106
A_15_P175361	0.486251	0.1772	zgc:114142
A_15_P151281	0.484499	0.1758	CH211-214J8.10
A_15_P498767	0.591296	0.1749	LOC100003760
A_15_P150676	-0.458188	0.1698	zgc:153316
A_15_P103938	0.528971	0.1671	LOC402785
A_15_P105718	-0.429926	0.166	smarcc1
A_15_P116950	-0.5272	0.1658	zgc:109983
A_15_P460963	-0.53952	0.1656	LOC100004387
A_15_P194251	0.497229	0.1646	zgc:63958
A_15_P134616	-0.561494	0.1642	LOC553527
A_15_P410930	0.463518	0.1622	LOC799290
A_15_P243606	-0.610433	0.162	LOC571762
A_15_P168766	0.495491	0.1619	zgc:154141
A_15_P162741	0.493955	0.1614	zgc:158388
A_15_P179486	-0.524708	0.1613	LOC566408
A_15_P157471	0.5065	0.16	LOC553515
A_15_P106348	0.502738	0.1598	zgc:136632
A_15_P176366	0.512985	0.1571	zgc:112363
A_15_P208376	0.516721	0.1528	g12
A_15_P259851	0.544485	0.1527	wu:fj63d09
A_15_P143731	0.477781	0.1507	np
A_15_P103570	-0.60165	0.1482	mip1
A_15_P114295	0.537743	0.1462	zgc:109930
A_15_P209851	0.505484	0.1402	pitpna
A_15_P145306	0.617769	0.1331	LOC799409
A_15_P116802	0.551295	0.1327	LOC569609
A_15_P412155	0.521453	0.1322	LOC100005748
A_15_P108901	0.542209	0.13	penkl
A_15_P103048	0.513289	0.1278	rac3
A_15_P101942	0.543793	0.1234	zgc:101549
A_15_P189681	-0.625934	0.1179	CH211-251J10.3
A_15_P112008	0.52697	0.1172	mstn
A_15_P257481	0.531768	0.117	mpeg1
A_15_P116979	-0.556606	0.1164	zorba
A_15_P177581	0.551787	0.1147	LOC559783
A_15_P557887	-0.594225	0.1139	LOC568018
A_15_P405430	-0.645435	0.1093	LOC557064
A_15_P205076	0.595026	0.1084	si:dkey-240a12.3
A_15_P568017	0.541019	0.1075	LOC794676
A_15_P198961	0.548042	0.1071	rbp1b
A_15_P207901	0.540523	0.107	zgc:136987
A_15_P170496	0.74123	0.1056	zgc:158413
A_15_P197646	0.380286	0.1051	zgc:92261
A_15_P113163	0.565012	0.1049	LOC568321
A_15_P194296	0.651224	0.0999	wu:fc58a04
A_15_P461055	0.56003	0.0983	LOC796235
A_15_P109186	0.575506	0.0959	zgc:101843
A_15_P207091	0.57628	0.0959	zgc:162303
A_15_P100921	0.537246	0.0949	col10a1
A_15_P143206	0.561986	0.0945	zgc:162495
A_15_P109228	0.562474	0.0912	zgc:111821
A_15_P105664	0.595217	0.0911	wu:fa95e04
A_15_P164441	-0.709812	0.0888	LOC567512
A_15_P146231	-0.579491	0.0886	LOC568552
A_15_P166541	0.566766	0.0877	im:7138263
A_15_P174151	-0.650861	0.0873	klf7
A_15_P115732	0.568227	0.0867	krml2.2
A_15_P515502	0.59846	0.0866	LOC562182
A_15_P108410	0.603027	0.0865	rab25
A_15_P118780	0.573278	0.0863	zgc:110124
A_15_P117565	0.23952	0.0862	apoa4
A_15_P103790	0.593019	0.0853	oxtl
A_15_P121048	0.571531	0.0834	zgc:77395
A_15_P141281	0.589476	0.0832	LOC100002334
A_15_P205561	0.624709	0.0807	zgc:103664
A_15_P145996	0.589955	0.0801	LOC558956
A_15_P211696	-0.595751	0.0789	tnnt2
A_15_P102996	-0.70934	0.0764	ggt1
A_15_P205281	0.597221	0.0761	zgc:136412
A_15_P201901	-0.700169	0.0725	DKEY-225D17.3
A_15_P536237	-0.673463	0.072	wu:fc07e08
A_15_P118284	0.644502	0.067	zgc:154020
A_15_P205661	-0.723325	0.0638	zgc:153034
A_15_P108884	0.635708	0.0621	cyp24a1l
A_15_P202046	0.619742	0.0595	LOC571584
A_15_P196136	0.61899	0.0592	zgc:153888
A_15_P208256	0.615793	0.058	zgc:136857
A_15_P111382	-0.798868	0.0523	zgc:171773
A_15_P116197	0.639232	0.0482	gadd45al
A_15_P409555	0.659285	0.0482	DKEY-105N5.1
A_15_P101016	-0.63554	0.0476	rbpms2
A_15_P104395	0.631523	0.0473	zgc:110304
A_15_P104555	-0.863284	0.0466	LOC555896
A_15_P177091	0.161436	0.045	zgc:161979
A_15_P103024	0.652509	0.045	LOC407643
A_15_P550722	0.70248	0.0446	CH211-80H18.1
A_15_P102977	0.373286	0.0432	apoa1
A_15_P172701	0.671746	0.0428	CH211-133N4.6
A_15_P103594	0.665029	0.0426	mfge8l
A_15_P107309	0.665029	0.0425	flh
A_15_P211841	0.648281	0.041	gadd45b
A_15_P108599	0.661294	0.0409	LOC100147902
A_15_P172956	0.663481	0.0408	zgc:162334
A_15_P209406	0.65828	0.0396	sulf2
A_15_P110877	-0.717145	0.0378	kcnip3l
A_15_P208441	0.698485	0.036	hmox1
A_15_P202311	-0.829562	0.0344	zgc:165525
A_15_P135631	0.698218	0.0327	LOC100004581
A_15_P110799	0.311271	0.0279	zgc:193613
A_15_P117780	-0.750494	0.0278	kcnip3
A_15_P310896	-0.776701	0.0249	accn4b
A_15_P104868	0.748032	0.0194	LOC100003999
A_15_P201421	-0.927688	0.0178	DKEY-84D14.9
A_15_P145506	-0.748311	0.0171	CH211-29N12.1
A_15_P194281	0.766468	0.014	zgc:136871
A_15_P156511	0.779218	0.0127	LOC555361
A_15_P575052	0.799253	0.0126	LOC100148860
A_15_P108423	0.808261	0.0125	zgc:110829
A_15_P195506	0.703012	0.0122	fabp1b
A_15_P177701	-0.959037	0.0116	lenepl
A_15_P206211	-0.930985	0.0116	zgc:110021
A_15_P112162	-0.91757	0.0113	zgc:63663
A_15_P166931	-0.850741	0.0113	LOC568340
A_15_P205876	0.783499	0.0107	zgc:123272
A_15_P116922	0.78576	0.0104	zgc:158686
A_15_P116746	-1.00723	0.0102	capn3
A_15_P392575	0.775767	0.01	LOC100004940
A_15_P101099	-0.96044	0.0093	LOC794084
A_15_P113606	0.786262	0.0089	krml2
A_15_P144761	-0.85517	0.0084	oaz2l
A_15_P291046	-0.985073	0.008	zgc:165605
A_15_P541427	0.809003	0.008	dnl2
A_15_P116458	-1.09111	0.0064	zgc:110053
A_15_P142396	0.920522	0.006	LOC562205
A_15_P107062	-0.961283	0.0043	zgc:92689
A_15_P118533	0.857264	0.0042	si:dkey-52k20.7
A_15_P195801	-1.02474	0.0038	zgc:153732
A_15_P142661	1.00777	0.0034	zgc:162132
A_15_P284006	0.926227	0.0032	tip39
A_15_P145446	0.870029	0.0031	clec10a
A_15_P104893	-1.2605	0.0021	clic5
A_15_P181561	-1.22129	0.0021	zgc:77424
A_15_P187636	0.938248	0.0021	LOC558079
A_15_P109678	1.03372	0.0021	zgc:109977
A_15_P105445	-1.26015	0.002	zgc:92692
A_15_P119303	0.996967	0.0015	irf11
A_15_P224061	1.05949	0.0014	LOC561081
A_15_P120578	-1.42585	0.0012	zgc:103750
A_15_P164601	-1.45443	0.0011	zgc:110028
A_15_P195291	1.10199	0.0011	zgc:92647
A_15_P184111	-1.39669	0.0008	si:dkey-266k12.1
A_15_P203651	-1.26986	0.0008	LOC567310
A_15_P108842	1.39199	0.0008	zgc:92192
A_15_P201446	-1.39669	0.0007	zgc:172241
A_15_P151216	-2.22904	0	zgc:165526
A_15_P201416	-1.56362	0	DKEY-57A22.15
A_15_P120953	-1.54835	0	zgc:92715
A_15_P176291	2.1135	0	zgc:110152
A_15_P579352	2.3215	0	zgc:112054
