# Supplementary material for: DNA Damage Response Is Involved in the Developmental Toxicity of Mebendazole in Zebrafish Retina
Source: Front Pharmacol. 2016 Mar 14;7:57. doi: 10.3389/fphar.2016.00057 (PMC4789406; doi:10.3389/fphar.2016.00057)
Supplement: Table S2 — Pathways significantly enriched in the genes dysregulated in zebrafish exposed to 0.3 μM MBZ. (S2-1) 12 h exposure; (S2-2) 24 h exposure; (S2-3) 36 h exposure; (S2-4) Common pathways significantly enriched in the genes dysregulated in zebrafish 549 exposed to MBZ for 12, 24, and 36 h. [file Table2.XLSX]

## Sheet: 12h exp
Table S2-1 Pathways significantly enriched in the genes dysregulated in zebrafish exposed to 0.3 µM MBZ for 12 h
Group	Wikipathway	P value	Associated Genes Found
1	DNA Damage Response	0.00245838	CASP8, MDM2, TP53
1	miRNA Regulation of DNA Damage Response	0.00276242	CASP8, CCNG1, MDM2, TP53
1	Apoptosis	0.00283862	CASP8, JUN, MDM2, TP53
1	Apoptosis Modulation and Signaling	0.002878	CASP8, FOS, JUN, TP53
1	ATM Signaling Pathway	0.0029008	JUN, MDM2, TP53
1	ErbB Signaling Pathway	0.00399369	JUN, MDM2, TP53
1	Integrated Cancer Pathway	0.00446893	CASP8, MDM2, TP53
1	Copper homeostasis	0.00504759	JUN, MDM2, TP53
2	AGE/RAGE pathway	0.00451284	CASP8, JUN, MMP2

## Sheet: 24h exp
Table S2-2 Pathways significantly enriched in the genes dysregulated in zebrafish exposed to 0.3 µM MBZ for 24 h
Group	Wikipathway	P value	Associated Genes Found
1	DNA Damage Response	0.00283982	CASP8, MDM2, TP53
1	miRNA Regulation of DNA Damage Response	0.00378787	CASP8, CCNG1, MDM2, TP53
1	Apoptosis	0.00384556	CASP8, JUN, MDM2, TP53
1	ATM Signaling Pathway	0.00392663	JUN, MDM2, TP53
1	Apoptosis Modulation and Signaling	0.00400638	CASP8, FOS, JUN, TP53
1	ErbB Signaling Pathway	0.00462245	JUN, MDM2, TP53
1	Copper homeostasis	0.00584317	JUN, MDM2, TP53
1	Integrated Cancer Pathway	0.00621363	CASP8, MDM2, TP53
2	Physiological and Pathological Hypertrophy of the Heart	0.00155374	AGT, FOS, JUN
2	TSH signaling pathway	0.00521463	ADCY2, FOS, JUN
2	IL-3 Signaling Pathway	0.00550054	FOS, JUN, PTPN6
3	Spinal Cord Injury	0.00144251	CCNG1, FOS, NOS2, SOX9, TP53
4	AGE/RAGE pathway	0.00166145	CASP8, JUN, MMP2, NOS2

## Sheet: 36h exp
Table S2-3 Pathways significantly enriched in the genes dysregulated in zebrafish exposed to 0.3 µM MBZ for 36 h
Group	Wikipathway	P value	Associated Genes Found
1	Senescence and Autophagy in Cancer	0.00643383	IGF1, ING2, INHBA, JUN, MDM2, TP53
1	miRNA Regulation of DNA Damage Response	0.0712066	CASP8, CCNG1, MDM2, TP53
1, 2	Apoptosis	0.00225157	CASP7, CASP8, IGF1, JUN, MDM2, TP53
1, 2	Integrated Pancreatic Cancer Pathway	0.00575872	CASP7, CASP8, IGF1, INHBA, JUN, MDM2, PTGS2, TP53
1, 2	Apoptosis Modulation and Signaling	0.0207183	CASP7, CASP8, FOS, JUN, TP53
1, 2	DNA Damage Response	0.021218	CASP8, MDM2, TP53
1, 2	ErbB Signaling Pathway	0.0480618	JUN, MDM2, TP53
1, 2	Copper homeostasis	0.0571454	JUN, MDM2, TP53
1, 2	Integrated Cancer Pathway	0.0661191	CASP8, MDM2, TP53
1, 2	FAS pathway and Stress induction of HSP regulation	0.0682722	CASP7, CASP8, JUN
1, 2	TWEAK Signaling Pathway	0.0682722	CASP7, CASP8, JUN
1, 2	ATM Signaling Pathway	0.0691887	JUN, MDM2, TP53
1, 2	Androgen receptor signaling pathway	0.07303	JUN, KAT2B, MDM2, STAT3
2	Estrogen Receptor Pathway	0.00473724	CYP1A1, JUN, STAT3
2	TSH signaling pathway	0.00615178	CGA, FOS, JUN, STAT3, TSHB
2	Quercetin and Nf-kB/ AP-1 Induced Cell Apoptosis	0.00748059	FOS, JUN, PTGS2
2	Physiological and Pathological Hypertrophy of the Heart	0.0212683	FOS, JUN, STAT3
2	TGF-beta Receptor Signaling	0.0243759	FOS, INHBA, JUN, STAT3
2	Rac1/Pak1/p38/MMP-2 pathway	0.0408094	CASP7, STAT3, TP53
2	Signaling of Hepatocyte Growth Factor Receptor	0.0529309	FOS, JUN, STAT3
2	AGE/RAGE pathway	0.0588271	CASP8, JUN, STAT3
2	IL-3 Signaling Pathway	0.0612545	FOS, JUN, STAT3
2	NOD pathway	0.0690975	CASP7, CASP8, PRDM1
2	PDGF Pathway	0.0691887	FOS, JUN, STAT3
2	IL-5 Signaling Pathway	0.0693886	FOS, JUN, STAT3
2	Selenium Metabolism and Selenoproteins	0.0701596	FOS, JUN, SEPP1
2, 3	Oncostatin M Signaling Pathway	0.0059516	CASP7, FOS, SOCS3, STAT3, TP53
2, 3	IL-2 Signaling Pathway	0.00992457	FOS, JUN, SOCS3, STAT3
2, 3	IL-6 signaling pathway	0.0103788	PRDM1, SOCS3, STAT3, VIP
2, 3	IL-4 Signaling Pathway	0.0571454	FOS, SOCS3, STAT3
2, 3	Interferon type I signaling pathways	0.0571454	IRF9, SOCS3, STAT3
3	Type II interferon signaling (IFNG)	0.0635146	HLA-B, IRF9, SOCS3
4	Cardiac Progenitor Differentiation	0.0651584	IGF1, INHBA, IRX4

## Sheet: common
Table S2-4 Common pathways significantly enriched in the genes dysregulated in zebrafish exposed to 0.3 µM MBZ for 12, 24 and 36 h
Exposure	Wikipathway	P value	Associated Genes Found
12 h	DNA Damage Response	0.00245838	CASP8, MDM2, TP53
24 h	DNA Damage Response	0.00283982	CASP8, MDM2, TP53
36 h	DNA Damage Response	0.021218	CASP8, MDM2, TP53
12 h	Integrated Cancer Pathway	0.00446893	CASP8, MDM2, TP53
24 h	Integrated Cancer Pathway	0.00621363	CASP8, MDM2, TP53
36 h	Integrated Cancer Pathway	0.0661191	CASP8, MDM2, TP53
12 h	miRNA Regulation of DNA Damage Response	0.00276242	CASP8, MDM2, TP53, CCNG1
24 h	miRNA Regulation of DNA Damage Response	0.00378787	CASP8, MDM2, TP53, CCNG1
36 h	miRNA Regulation of DNA Damage Response	0.0712066	CASP8, MDM2, TP53, CCNG1
12 h	ATM Signaling Pathway	0.0029008	JUN, MDM2, TP53
24 h	ATM Signaling Pathway	0.00392663	JUN, MDM2, TP53
36 h	ATM Signaling Pathway	0.0691887	JUN, MDM2, TP53
12 h	Copper homeostasis	0.00504759	JUN, MDM2, TP53
24 h	Copper homeostasis	0.00584317	JUN, MDM2, TP53
36 h	Copper homeostasis	0.0571454	JUN, MDM2, TP53
12 h	ErbB Signaling Pathway	0.00399369	JUN, MDM2, TP53
24 h	ErbB Signaling Pathway	0.00462245	JUN, MDM2, TP53
36 h	ErbB Signaling Pathway	0.0480618	JUN, MDM2, TP53
12 h	Apoptosis	0.00283862	JUN, MDM2, TP53, CASP8
24 h	Apoptosis	0.00384556	JUN, MDM2, TP53, CASP8
36 h	Apoptosis	0.00225157	JUN, MDM2, TP53, CASP8, CASP7, IGF1
12 h	Apoptosis Modulation and Signaling	0.002878	CASP8, FOS, JUN, TP53
24 h	Apoptosis Modulation and Signaling	0.00400638	CASP8, FOS, JUN, TP53
36 h	Apoptosis Modulation and Signaling	0.0207183	CASP8, FOS, JUN, TP53, CASP7
12 h	AGE/RAGE pathway	0.00451284	CASP8, JUN, MMP2
24 h	AGE/RAGE pathway	0.00166145	CASP8, JUN, MMP2, NOS2
36 h	AGE/RAGE pathway	0.0588271	CASP8, JUN, STAT3
