# Supplementary material for: DNA Damage Response Is Involved in the Developmental Toxicity of Mebendazole in Zebrafish Retina
Source: Front Pharmacol. 2016 Mar 14;7:57. doi: 10.3389/fphar.2016.00057 (PMC4789406; doi:10.3389/fphar.2016.00057)
Supplement: Table S3 — BioCarta pathways significantly related to the genes dysregulated in zebrafish exposed to 0.3 μM MBZ. (S3-1) 12 h exposure; (S3-2) 24 h exposure; (S3-3) 36 h exposure; (S3-4) Common BioCarta pathways significantly related to the genes dysregulated in zebrafish 557 exposed to MBZ for 12, 24, and 36 h. [file Table3.XLSX]

## Sheet: 12h exp
Table S3-1 BioCarta pathways significantly related to the genes dysregulated in zebrafish exposed to 0.3 µM MBZ for 12 h
Biocarta pathway	XD-score	q-value
Pertussis toxin-insensitive CCR5 Signaling in Macrophage	0.7356	0.01184
ATM Signaling Pathway	0.51004	0.01554
Signaling Pathway from G-Protein Families	0.42391	0.01632
BCR Signaling Pathway	0.3229	0.02293
Tumor Suppressor Arf Inhibits Ribosomal Biogenesis	0.54512	0.05768
D4-GDI Signaling Pathway	0.54512	0.05768
Cadmium induces DNA synthesis and proliferation in macrophages	0.44988	0.06478
Role of EGF Receptor Transactivation by GPCRs in Cardiac Hypertrophy	0.37846	0.06478
METS affect on Macrophage Differentiation	0.37846	0.06478
p53 Signaling Pathway	0.37846	0.06478
Oxidative Stress Induced Gene Expression Via Nrf2	0.34904	0.06478
Nerve growth factor pathway (NGF)	0.34904	0.06478

## Sheet: 24h exp
Table S3-2 BioCarta pathways significantly related to the genes dysregulated in zebrafish exposed to 0.3 µM MBZ for 24 h
Biocarta pathway	XD-score	q-value
Role of EGF Receptor Transactivation by GPCRs in Cardiac Hypertrophy	0.63722	0.01639
ATM Signaling Pathway	0.51879	0.01639
EPO Signaling Pathway	0.51879	0.01639
Tumor Suppressor Arf Inhibits Ribosomal Biogenesis	0.55388	0.10049
D4-GDI Signaling Pathway	0.55388	0.10049
Pertussis toxin-insensitive CCR5 Signaling in Macrophage	0.45864	0.10049
Cadmium induces DNA synthesis and proliferation in macrophages	0.45864	0.10049
IL 3 signaling pathway	0.42055	0.10049
METS affect on Macrophage Differentiation	0.38722	0.10049
p53 Signaling Pathway	0.38722	0.10049

## Sheet: 36h exp
Table S3-3 BioCarta pathways significantly related to the genes dysregulated in zebrafish exposed to 0.3 µM MBZ for 36 h
Biocarta pathway	XD-score	q-value
ATM Signaling Pathway	0.73849	0.08719
Tumor Suppressor Arf Inhibits Ribosomal Biogenesis	0.92708	0.21271
p53 Signaling Pathway	0.65625	0.21636
BTG family proteins and cell cycle regulation	0.74375	0.61257
RB Tumor Suppressor/Checkpoint Signaling in response to DNA damage	0.59375	0.65184

## Sheet: common
Table S3-4 Common Biocarta pathways significantly related to the genes dysregulated in zebrafish exposed to 0.3 µM MBZ for 12, 24 and 36 h
Exposure	Biocarta pathway	XD-score	q-value
12 h	ATM Signaling Pathway	0.51004	0.01554
24 h	ATM Signaling Pathway	0.51879	0.01639
36 h	ATM Signaling Pathway	0.73849	0.08719
12 h	p53 Signaling Pathway	0.37846	0.06478
24 h	p53 Signaling Pathway	0.38722	0.10049
36 h	p53 Signaling Pathway	0.65625	0.21636
12 h	Tumor Suppressor Arf Inhibits Ribosomal Biogenesis	0.54512	0.05768
24 h	Tumor Suppressor Arf Inhibits Ribosomal Biogenesis	0.55388	0.10049
36 h	Tumor Suppressor Arf Inhibits Ribosomal Biogenesis	0.92708	0.21271
