# Supplementary material for: DNA Damage Response Is Involved in the Developmental Toxicity of Mebendazole in Zebrafish Retina
Source: Front Pharmacol. 2016 Mar 14;7:57. doi: 10.3389/fphar.2016.00057 (PMC4789406; doi:10.3389/fphar.2016.00057)
Supplement: Table S4 — TFs potentially regulating the differentially expressed genes in zebrafish exposed to 0.3 μM MBZ. (S4-1) 12 h exposure; (S4-2) 24 h exposure; (S4-3) 36 h exposure. [file Table4.XLSX]

## Sheet: 12h exp
Table S4-1 TFs potentially regulating the differentially expressed genes in zebrafish exposed to 0.3 µM MBZ for 12 h
Transcription factor	NES	Target genes
MAX	5.69053	FADS2,PARP3,FOS,JUN,VRK2,MDM2
TP53	4.84124	PHLDA3,MDM2,CCNG1,EXTL3
FOXA1	4.26523	MB,CTBP2,FOS,TP53,MDM2
ELK4	3.33816	FOS,EXTL3,MYH4,MDM2,JUN,SLC35A5,HIST1H3A,SLC7A7,PARP3,HSPA1L,TP53
EP300	3.10902	VANGL2,MB,MMP2,ANKRD50,VRK2,JUN,FOS,LYRM1,HIST1H3A,TP53,FERMT2
ATF2	3.04806	FOS,JUN,HIST1H3A

## Sheet: 24h exp
Table S4-2 TFs potentially regulating the differentially expressed genes in zebrafish exposed to 0.3 µM MBZ for 24 h
Transcription factor	NES	Target genes
POU2F2	4.06405	HIST2H2BE,DUSP2,HIST1H3A,PTPN6,VRK2,SMG1,MDM2,JUN,ATF3,ZFAND5,CTSC,TP53,FOS,GTPBP1,FADS2
MAX	3.81504	FADS2,PARP3,FOS,JUN,VRK2,MDM2
ATF2	3.61023	JUN,HIST2H2BE,ATF3,FOS,HIST1H3A,TP53,GTPBP1
TCF3	3.50856	HIST2H2BE,DUSP2,HIST1H3A,MDM2,VRK2,PTPN6,GTPBP1,DNASE1L3,ATF3
MEF2A	3.42163	JUN,RASL11B,ATF3,ZFAND5
FOXM1	3.35385	HIST2H2BE,PTPN6,DUSP2,MDM2,CASP8,HIST1H3A,ATF3,DNASE1L3,JUN,FADS2,CTSC,CD53,VRK2,ZFAND5,SMG1,PLEK,FILIP1L,TP53,SLC7A7,CCNG1,NOS2,GTPBP1,PARP3,FOS,NDUFS1
TAF7	3.22714	HIST2H2BE,FOS,ZFAND5,ATF3,HIST1H3A,TP53
CHD1	3.12547	ZFAND5,ATF3,PHLDA3,JUN,FOS,GTPBP1
POLR2A	3.0459	TP53,ZFAND5,MMP2,HIST2H2BE

## Sheet: 36h exp
Table S4-3 TFs potentially regulating the differentially expressed genes in zebrafish exposed to 0.3 µM MBZ for 36 h
Transcription factor	NES	Target genes
EP300	3.6707	CLDN6,VIP,STAT3,PPL,SYNPR,MB,CLDN4,DUSP2,ANXA3,ANKRD50,CLU,VRK2,JUN,KAT2B,C8orf4,FOS,EFHC1,CRYAA,ERRFI1,SOCS3,TP53,RRAD,MXD4
JUND	3.29769	PPL,VRK2,CLU,VIP,SYNPR,JUN,MB,ANXA3,EFHC1
NFIC	3.26766	FGA,CLU,C8orf4,SEPP1,VRK2,MDM2,CRYAA,ERRFI1,GSPT1,MYBPC1,MGST2
TEAD4	3.26088	CLDN6,MB,PPL,EFHC1,CLU,VIP,SOCS3,ATF3,CLDN4,JUN,ANKRD50,SYNPR,VRK2,ANXA3,CRYBB1,PHLDA3,DUSP2,CRYAA,MKRN2
ATF2	3.11749	JUN,DUSP2,PLA1A,HLA-B,PRDM1,IGF1,STAT3,CRYBB1,TLCD1,ATF3
JUN	3.10586	LIM2,CLDN4,ANXA3,JUN,IGF1
